# Supplementary material for: Association between economic development level and tuberculosis registered incidence in Shandong, China
Source: BMC Public Health. 2020 Oct 16;20:1557. doi: 10.1186/s12889-020-09627-z (PMC7565316; doi:10.1186/s12889-020-09627-z)
Supplement: Supplementary file 1 — Additional file 1. Panal data. The panel data contains the registered incidence of tuberculosis and various economic indicators in 17 cities in Shandong Province from 2005 to 2017. [file 12889_2020_9627_MOESM1_ESM.xls]

## Sheet: 2005-2017 (2)
city	id	year	population	Per capita GDP	Population density	Urbanization rate	Urban per capita disposable income	Rural annual net income	Number of beds per capita	Number of doctors per capita	Per capita savings	Urban engel coefficient	Rural engel coefficient	incidence
Jinan	1	2005	642.88	31606	786.205	51.372	13578.5	4812.41	3219.11	2327.65	1024.42	33.0233	39.0932
Jinan	1	2006	648.37	36394	811	52.2248	15340.2	5479.99	3284.85	2367.48	1182.57	31.1329	35.1308	29.87
Jinan	1	2007	657.15	39261	822	64.3468	18005.1	6300.11	3158.64	2271	1266.66	31.5	37.5485	29.69
Jinan	1	2008	662.69	45562.6	829	65.0677	20802.2	7180.17	3385.9	2350.87	1588.53	32.12	37.1267	32.36
Jinan	1	2009	667.85	50218.9	835	64.4216	22721.7	7804.84	3538.37	2465.67	1911.53	32.76	35.6278	29.27
Jinan	1	2010	681.83	57947	852	63.2118	25321.1	8903.26	3623.63	2508.1	2187.68	31.62	33.6315	28.9899
Jinan	1	2011	688.51	64310	861	62.949	28892	10412	4064.43	2661.98	2446.67	31.71	36.359	25.59
Jinan	1	2012	694.96	69444	869	62.7561	32570	11786	4604.58	2798.87	2909.92	30.76	35.5597	28.5
Jinan	1	2013	699.88	74994	875	65.9985	35647.6	13248	5429.65	3250.84	3291.94	30.57	33.8617	28.16
Jinan	1	2014	706.79	82052	884	66.4092	38762.8	14726	5783.05	3506.42	3567.18	29.6516	32.994	26.92
Jinan	1	2015	713.2	85919	892	67.9592	39888.7	14232	5917.55	3699.24	3991.83	24.3743	32.2838	25.84
Jinan	1	2016	723.31	90999	904	69.46	43052.2	15345.6	6155.87	3769.06	4344.84	24.2073	32.2255	24.39
Jinan	1	2017	732.12	98275.2	915	70.53	46642.4	16593.8	4981.65	3965.88	4524.14	23.5262	31.501	22.81
Qingdao	2	2005	819.55	33188	750.366	54.5348	12919.8	5806.35	3007.87	1831.25	1343.1	37.6273	37.5375
Qingdao	2	2006	829.42	38892	742	55.2386	15328.2	6545.88	2738.42	1863.23	1567.62	36.4376	36.6414	31.85
Qingdao	2	2007	838.67	45399	750	55.5423	17855.8	7477.15	2779.16	1791	1702.04	37	37.1617	32.54
Qingdao	2	2008	845.61	52266.4	757	55.3728	20464.4	8509.18	2893.41	1930.8	2123.36	37.4	37.709	34.08
Qingdao	2	2009	850.03	57251.2	761	56.2826	22367.9	9248.99783113392	2915.78	1968.64	2527.87	38.5	36.4258	30.9
Qingdao	2	2010	871.9	65812	780	55.0401	24998.1	10549.9	3112.74	2030.16	2912.33	37.4	35.5001	32.7994
Qingdao	2	2011	879.51	75546	787	54.8806	28567.5	12370	3281.6	2152.79	3244.13	37.5	36.5879	31.65
Qingdao	2	2012	886.85	82680	794	54.7962	32145	13990	3776.74	2500.54	3809.39	36.5	36.1724	31.79
Qingdao	2	2013	896.41	89797	802	67.7201	35227.4	15731	3571.47	2774.07	4195.19	36.5	34.9002	31.45
Qingdao	2	2014	904.62	96524	802	68.4055	38294	17461	3881.63	2835.56	4495.95	35.6887	33.7814	30.58
Qingdao	2	2015	909.7	102519	806	69.9855	40370.2	16730	4104.87	2974.06	5113.08	30.157	30.9359	28.78
Qingdao	2	2016	920.4	109407	816	71.53	43598	17969	4345.5	3006.84	5460.16	29.9558	30.4081	26.35
Qingdao	2	2017	929.05	119215	823	72.57	47175.7	19364.3	5101.95	3322.43	5516.56	29.634	29.9276	27.03
Zibo	3	2005	442.44	32533	741.727	38.2312	12031.8	5012.54	2388.12	2106.95	631.86	31.5484	34.8853
Zibo	3	2006	445.9	37039	747	40.998	13794.5	5640.54	2513.57	2178.74	725.3	29.1623	34.5898	41.38
Zibo	3	2007	448.39	43499	752	40.9319	15848.7	6465.04	2745.15	2200	807.128	30.4	34.9487	35.39
Zibo	3	2008	450.51	50972.7	755	40.8718	17629.2	7364.13158226347	3012.36	2271.2	1007.36	0.321	35.5604	35.62
Zibo	3	2009	451.32	54228.8	757	40.2683	19284.4	8013.15100341138	3415.09	2371.49	1184.98	0.298	33.5487	34.98
Zibo	3	2010	453.25	63384	760	40.2077	21783.8	9195.02	3671.04	2436.4	1311.19	0.2855	32.8408	34.4728
Zibo	3	2011	455.63	72182	764	43.3575	24955.4	10878	3845.01	2567.43	1442.55	0.2973	35.0883	34.33
Zibo	3	2012	457.93	77876	768	43.1223	28189	12378	3972.88	2596.9	1696.29	0.31	35.0695	33.38
Zibo	3	2013	459.26	82889	770	65.3094	30889.3	13932	4149.72	2711.1	1891.30	0.319	33.5813	32.36
Zibo	3	2014	461.5	87531	774	65.71	33534	15531	4490.36	2738.46	2046.54	31.7323	34.0411	33.6
Zibo	3	2015	464.2	89235	778	67.26	33792.7	14531	4813.01	2879.36	2272.33	25.3093	28.2678	31.65
Zibo	3	2016	468.69	94587	786	69.11	36436.3	15674	4959.57	2955.26	2498.84	25.2893	28.182	31.8
Zibo	3	2017	470.84	101569	789	70.26	39410.4	16953	4288.7	3069.41	2613.6	25.0326	28.1293	30.64
Zaozhuang	4	2005	359.82	17602	788.56	31.4935	9880.93	4240.66	2168.31	1798.68	226.22	35.1166	43.0303
Zaozhuang	4	2006	362.4	21045	794	33.7334	11020.2	4687.3	2222.13	1901.77	260.57	34.1271	39.6233	35.69
Zaozhuang	4	2007	364.04	25482	798	33.3185	12585.5	5161.13	2253.05	1871	288.173	35.1442	38.9973	40.93
Zaozhuang	4	2008	365.04	29835.8	800	34.0604	14319.8	5722.91896392861	2360.56	1847.74	373.83	37.9471	39.2597	41.99
Zaozhuang	4	2009	366.52	32698.3	803	36.1692	15650.6	6254.52308924966	2337.94	1825	442.59	37.1	38.098	46.9
Zaozhuang	4	2010	373.38	36817	817	36.4161	17629.5	7102.69	2312.39	1786.12	511.39	34.4	37.0115	37.3184
Zaozhuang	4	2011	375.27	41720	822	36.4724	20193.4	8397	2711.11	1756.87	572.28	32.8	37.4381	36.61
Zaozhuang	4	2012	377.2	45262	827	36.3229	22960	9606	2873.54	1849.95	695.09	32.9	35.8333	36.69
Zaozhuang	4	2013	380.1	48346	833	50.4341	25237.8	10878	3136.54	2028.41	781.64	32.8	33.5993	37.54
Zaozhuang	4	2014	383.09	51890	839	51.3441	27596	12145	3316.71	2063.74	867.30	32.814	33.7137	39.39
Zaozhuang	4	2015	387.8	52692	850	53.4629	25791.7	12038	3658.59	2113.72	982.49	31.4305	32.6858	34.97
Zaozhuang	4	2016	391.56	54984	858	55.47	27707.7	13017.8	3893.15	2254.06	1104.46	29.7294	33.1935	33.24
Zaozhuang	4	2017	392.03	58798	859	57.32	29924.3	14163.6	5204.21	2432.47	1175.5	29.3808	30.7764	31.97
Dongying	5	2005	194.81	64906	245.879	39.3974	14939.3	4602.74	3012.68	2265.8	384.45	27.2196	31.8176
Dongying	5	2006	196.9	74048	249	39.6953	16741.9	5157.13	3079.23	2256.48	426.08	25.2958	31.7146	46.56
Dongying	5	2007	199.09	84081	251	39.5802	12397	5868.57	3833.44	2243	440.718	27.3	36.8909	46.5
Dongying	5	2008	200.48	101520	253	38.3623	12416.2	6660.82742812724	3990.42	2423.18	554.07	28.55	37.9981	45.29
Dongying	5	2009	201.78	102370	255	39.3117	13599.3	7326.91261672586	3961.74	2416	640.22	30	35.0827	38.11
Dongying	5	2010	203.69	116404	257	39.7049	19600.9	8427.4	3959.94	2571.55	703.06	28.4	34.7802	30.8694
Dongying	5	2011	205.5	130811	259	39.4355	17531.8	10025	4202.92	2500.73	794.62	29.1	35.169	25.89
Dongying	5	2012	207.26	145395	262	38.7822	18001	11489	4487.6	2603.01	946.57	32.5	33.1034	26.18
Dongying	5	2013	208.49	156356	263	63.1925	19568.6	13000	4809.82	2618.35	1057.29	33.2	30.9335	27.16
Dongying	5	2014	209.91	163982	255	64.0417	21925	14456	5156.5	2709.26	1191.69	29.1403	29.4406	23.55
Dongying	5	2015	211.06	163938	256	65.5217	23140.3	13887	5267.7	2803.94	1329.54	24.1301	24.131	21.2
Dongying	5	2016	213.21	164024	259	66.67	24878.5	14998.6	5208.95	2952.96	1478.57	23.7007	23.5986	21.47
Dongying	5	2017	215.46	177962	261	67.75	44763.4	16252.2	4485.71	3008.45	1537.27	23.5132	23.2484	18.67
Yantai	6	2005	693.51	30923	504.518	42.7982	12452.4	5346.89	1830.11	1523.55	1015.41	37.2018	39.29
Yantai	6	2006	696.17	37075	506	42.9349	14374.4	6072.48	2095.47	1593.72	1129.69	34.6823	37.441	38.21
Yantai	6	2007	699.45	41271	509	42.914	11829.4	6979.37	2192.29	1660	1246.36	33.4	37.0588	36.95
Yantai	6	2008	701.91	48655.9	511	42.3274	13151.5	7935.37018009833	2508.16	1837.84	1566.76	36.12	39.7765	40.79
Yantai	6	2009	703.4	52683.3	512	44.2145	14536.9	8641.62058507959	2650.41	2022.46	1851.19	36	38.1477	39.99
Yantai	6	2010	696.82	62254	507	46.4045	19638.7	9916.25	3065.64	2214.06	2110.29	32.4	38.3075	38.0722
Yantai	6	2011	697.57	70380	507	46.4742	18395.1	11716	3446.25	2278.05	2383.54	33.7	39.5989	36.2
Yantai	6	2012	698.29	75672	508	46.664	20315	13298	3974.42	2498.25	2786.96	34.1	39.2852	35.75
Yantai	6	2013	698.93	80357	508	57.8513	22006	14952	3896.81	2861.66	3099.34	34	37.9261	32.05
Yantai	6	2014	700.23	85795	506	58.5514	23528.6	16656	3947.27	2513.03	3424.72	33.8352	37.4626	29.64
Yantai	6	2015	701.41	91979	506	60.3514	23410.3	15540	4181.72	2510.51	3707.26	29.7676	35.2268	27.74
Yantai	6	2016	706.4	98388	510	62.1	25737.3	16720.9	4242.36	2491.08	4026.79	31.1521	34.909	26.03
Yantai	6	2017	708.94	103771	512	63.66	41837.1	18050.6	4345.3	2552.68	4174.94	30.4358	36.0413	23.73
Weifang	7	2005	871.62	17279	544.592	37.0701	10317.8	5017.45	1700.05	1461.65	804.61	32.1946	38.0795
Weifang	7	2006	877.49	19677	548	37.4158	11846	5507.8	1825.55	1507.25	913.02	31.0024	34.9718	32.5
Weifang	7	2007	883.61	23349	552	42.0682	13716.2	6278.33	1940.56	1701	1038.74	29.1174	34.1814	31.88
Weifang	7	2008	889.54	27923.4	556	44.7764	15691.4	7071.551128352	2314	2028.8	1326.48	31.023	31.4082	34.29
Weifang	7	2009	895.15	30338.2	559	45.4857	17267.3	7694.33108188058	2463.05	2037.09	1605.11	28.7994	29.331	31.45
Weifang	7	2010	909.23	34260	568	49.645	19675.1	8871.58	2673.03	2220.12	1843.79	28.8069	29.2032	32.8279
Weifang	7	2011	915.53	38820	572	50.1731	22508.2	10409	2953.26	2461.96	2081.80	30.6202	32.905	28.73
Weifang	7	2012	921.61	43681	576	49.9398	25817	11797	3563.33	2682.91	2459.05	30.4469	31.4679	28.46
Weifang	7	2013	922.52	47943	576	51.7561	28386.3	13273	3629.51	3276.57	2802.48	30.3207	29.2611	29.17
Weifang	7	2014	924.72	51826	573	53.5656	30973.1	14776	3578.7	2810.36	3162.31	31.1743	29.1029	28.58
Weifang	7	2015	927.72	55824	575	55.7956	31059.8	14890	3676.32	2528.35	3606.73	23.8751	28.4362	25.61
Weifang	7	2016	935.7	59275	580	58.15	33608.9	16097.9	3820.78	2549.11	4025.09	23.5072	28.2769	23.55
Weifang	7	2017	936.3	62553	580	59.95	36286.3	17434	4349.38	2716.22	4279.66	22.8103	28.5758	24.64
Jining	8	2005	781.72	15749	698.338	26.9112	10739.4	4128.16	1791.31	1371.46	565.17	37.1141	38.1071
Jining	8	2006	787.09	18563	703	27.4111	12111.1	4590.77	1876.53	1481.66	648.38	35.5629	37.9782	43.49
Jining	8	2007	791.66	21992	707	26.4932	14273.1	5271.45	1928.48	1451	704.569	37.4386	38.5933	45.77
Jining	8	2008	796.7	26215.8	712	32.1472	16245.7	5964.92086781236	2159.28	1476.84	888.17	37.9096	36.8254	46.24
Jining	8	2009	803.18	27982.1	717	31.4406	17720.5	6470.15300534601	2347.92	1590.18	1073	37.0026	36.7409	44.11
Jining	8	2010	809.18	31541	722	32.8896	19826.5	7450.43	2479.18	1630.79	1275.1	36.4954	37.8553	44.6099
Jining	8	2011	812.86	35717	726	33.0057	22405.5	8712	2762.71	1711.24	1460.60	34.6313	39.7797	36.4
Jining	8	2012	815.81	39165	729	37.1778	25454	10002	3801.5	1855.58	1735.25	33.8846	39.3048	35.32
Jining	8	2013	820.58	42796	733	48.3292	27956.4	11348	3844.72	2303.86	1956.26	33.9693	37.355	31.82
Jining	8	2014	824	46213	737	50.2548	30427.6	12650	3695.39	2322.69	2145.66	33.3122	38.547	30.14
Jining	8	2015	829.92	48529	742	52.7548	27887.1	12570	3906.64	2374.2	2461.36	29.7721	33.3453	26.94
Jining	8	2016	835.44	51662	747	55.25	29986.8	13615.1	3918.17	2443.62	2803.91	30.097	32.128	24.22
Jining	8	2017	837.59	55430	749	57.12	32420.4	14844.5	4420.29	2573.69	3065.71	29.5379	30.4793	22.18
Tai'an	9	2005	538.63	15547	693.932	29.1777	10336.5	4124.33	2307.71	1701.72	401.73	34.446	44.0742
Tai'an	9	2006	540.9	18872	697	29.0719	11966.4	4641.8	1962.65	1653.73	467.61	29.0184	41.4905	48.61
Tai'an	9	2007	543.34	22617	700	29.2746	13818	5308.57	2066.11	1608	500.111	32	41.7089	52.61
Tai'an	9	2008	545.62	28179.3	703	29.1887	16094.9	6046.16715833787	2304.35	1618.16	624.83	33.2	39.5269	59.81
Tai'an	9	2009	548.02	31375.3	706	28.7838	17671.8	6600.30772313749	2509.21	1723.84	722.51	34.6	38.0618	57.16
Tai'an	9	2010	549.84	37376	708	34.5314	19953.5	7591.96	2853.56	1888.19	824.31	31.6	36.7779	56.6367
Tai'an	9	2011	551.39	41850	710	35.1095	22687.1	8974	3021.27	1781.68	970.56	34.8	38.3316	43.94
Tai'an	9	2012	552.89	46130	712	37.3673	25659	10194	3312.59	1881.93	1190.38	32.7	36.7215	43.83
Tai'an	9	2013	556.83	50296	717	53.7579	28201.3	11547	3700.41	2234.25	1381.26	31.1	35.9068	46.28
Tai'an	9	2014	558.13	53853	719	55.02	30714.7	12913	3713.11	2189.45	1537.57	31.5325	36.7959	45.23
Tai'an	9	2015	560.08	56490	722	57.04	28131.6	13322	3911.05	2238.43	1741.33	26.4664	32.0332	39.88
Tai'an	9	2016	563.74	59027	726	59.06	30299.4	14428	4160.07	2307.27	1958.58	25.973	32.3358	29.23
Tai'an	9	2017	564.51	63433	727	60.63	32738.5	15673.7	4978.77	2397.65	2145.14	25.4619	32.1383	26.16
Weihai	10	2005	277.59	47028	510.651	42.4151	12454.9	6082.85	2454.34	1969.45	457.37	29.3207	35.6689
Weihai	10	2006	279	54860	490	42.1362	13975	6841.59	2930.82	2241.58	524.59	29.3708	36.2213	42.09
Weihai	10	2007	279.96	63226	491	42.5243	16285	7737.38	2683.6	2227	583.627	28.8941	36.6818	33.43
Weihai	10	2008	280.61	61449.3	492	43.0413	18536.8	8495.42177579151	3425.75	2638.89	700.51	28.07	35.8384	36.06
Weihai	10	2009	281.69	68614.1	494	43.6298	20116.9	9226.02668563917	3507.4	2500.98	826.38	28.46	33.5962	34.18
Weihai	10	2010	280.46	69187	492	46.338	22235.2	10517	3822.65	2568.64	949.17	28.79	35.9585	37.5662
Weihai	10	2011	280.1	75316	492	46.437	25290.2	12334	3909.32	2269.9	1064.63	32.03	36.5235	33.74
Weihai	10	2012	279.75	83516	491	46.5594	28630	13962	4071.13	2297.41	1217.27	32.3	34.941	34.49
Weihai	10	2013	280.56	91010	492	60.3151	31441.8	15582	3969.56	2341.39	1351.44	31.5	34.3323	33.49
Weihai	10	2014	280.92	99392	485	61.3146	34254.2	17296	4259.22	2453.37	1483.48	31.0989	33.1112	34.93
Weihai	10	2015	280.53	106922	484	63.1646	36336.1	16313	4289.38	2562.29	1535.38	31.5	32.8193	29
Weihai	10	2016	281.93	114220	486	65	39363.2	17573.1	4247.51	2676.2	1691.64	29.7401	31.0982	28.51
Weihai	10	2017	282.56	124463	487	66.46	42703.3	18962.8	3304.3	2865.59	1800.68	27.8187	29.2192	27.74
Rizhao	11	2005	269.54	15858	507.608	35.3936	9809.29	4123.25	1364.18	1205.76	181.76	32.1788	37.4389
Rizhao	11	2006	270.98	18718	507	34.3642	11040.5	4645.09	1588.31	1287.92	214.22	29.4303	39.4756	47.7
Rizhao	11	2007	272.29	23180	509	36.555	13020.9	5319.26	1657.79	1323	250.495	30.4758	39.9448	51.43
Rizhao	11	2008	274.09	28340	513	36.7234	14408.5	6038.47937375023	1691.05	1322.92	321.02	31.0717	40.4968	50.65
Rizhao	11	2009	275.75	31451.5	516	36.5418	15794.3	6547.74348964721	1989.48	1633	389.44	31.6633	39.2438	43.74
Rizhao	11	2010	280.3	36870	524	36.2375	17558.2	7504.36	2163.4	1706.74	455.84	32.255	42.2708	48.6395
Rizhao	11	2011	281.89	43191	527	36.5533	20097.9	8756	2310.83	1734.01	551.75	32.8467	40.3952	39.31
Rizhao	11	2012	283.43	47852	530	36.4182	22817	10026	2551.95	1829.02	661.92	33.4383	37.9416	35.37
Rizhao	11	2013	285.05	52778	533	51.3103	25089.7	11304	2693.21	1805.65	762.49	34.0331	36.1089	41.03
Rizhao	11	2014	287.05	56348	536	52.7092	27540.3	12635	2677.23	1759.28	861.28	32.1672	37.7048	40.76
Rizhao	11	2015	288	58110	537	54.809	26217	12319	3196.18	1907.99	971.08	30.0039	34.6834	37.31
Rizhao	11	2016	290.11	62357	541	56.86	28340.5	13378.9	3172.59	1997.86	1114.31	29.4614	32.819	33.61
Rizhao	11	2017	291.65	69062	544	58.65	30790.1	14540.4	3969.48	2125.84	1260.21	29.3919	32.6407	27.57
Laiwu	12	2005	126.04	20616	561.175	39.2415	10786	4683.97	2270.71	1947	130.28	30.5478	37.4316
Laiwu	12	2006	126.42	23430	563	39.701	11587.8	5200.51	2440.28	2104.1	157.05	33.6045	38.4271	33.02
Laiwu	12	2007	126.78	29011	564	38.2801	14906.4	5912.53	2403.38	2053	172.192	35.56	39.337	28.37
Laiwu	12	2008	127.53	36647.5	568	38.8309	17223.5	6646.11943778665	2598.6	2138.32	216.41	35.07	40.1841	28.92
Laiwu	12	2009	127.86	36906.8	569	39.4219	18943	7317.37836857233	2928.98	2124.98	261.95	31.4	38.7337	29.95
Laiwu	12	2010	129.89	42392	578	44.823	20987.6	8311.42	3011.78	2121.8	299.44	29.4	37.9458	27.9095
Laiwu	12	2011	130.58	46983	581	44.5321	23508.9	9626	3249.35	2127.43	323.86	33.3	36.908	24.43
Laiwu	12	2012	131.35	48212	585	49.2196	26589	10887	3559.95	2253.52	379.00	32.84	36.107	25.2
Laiwu	12	2013	133.27	49390	593	55.1812	29178.8	12161	3654.99	2312.6	419.39	32.67	36.3376	19.34
Laiwu	12	2014	134.53	51352	599	56.435	31728	13540	3649	2363.79	460.50	32.2992	36.4431	15.58
Laiwu	12	2015	135.16	49377	602	58.839	30218.7	13714	3655.67	2322.43	491.84	25.4597	30.5403	13.91
Laiwu	12	2016	137.58	51533	613	61.12	32364.2	14851.7	3720.02	2339.73	541.759	25.3408	30.5684	15.54
Laiwu	12	2017	137.6	65046	613	62.58	34888.6	16143.9	3748.32	2393.17	570.658	25.1051	30.4558	13.23
Linyi	13	2005	973.26	12498	565.783	20.5978	10828.8	3601.43	1488.19	1072.79	586.08	30.5103	40.8822
Linyi	13	2006	977.9	14400	568	20.7373	12355.1	4083.4	1462.01	1014.73	671.07	28.866	39.2167	42.66
Linyi	13	2007	979.94	16962	570	21.4989	14565.5	4722.23	1831.34	1174	778.043	29.6982	37.2227	45.83
Linyi	13	2008	983.25	19374	572	21.5878	17135.9	5381.99117194119	1994.3	1198.47	997.16	30.184	40.4462	42.83
Linyi	13	2009	988.9	20983.2	575	21.9245	18780.9	5881.9813524866	2072.71	1192.03	1178.11	28.3431	37.7136	44.22
Linyi	13	2010	1005.56	24067	584	32.8352	21038	6760.78	1983.57	1225.59	1390.16	28.5843	40.1542	39.1262
Linyi	13	2011	1009.06	27503	587	36.1069	24231.6	8018	2196.5	1291.3	1628.12	29.1126	39.3101	35.88
Linyi	13	2012	1012.44	29808	589	35.9695	27624	9149	2416.14	1376.18	1945.29	29.0619	37.4819	28.96
Linyi	13	2013	1015.9	32902	591	50.3603	30317.3	10389	2650.36	1606.36	2255.16	29.2611	36.7375	27.66
Linyi	13	2014	1022.1	35032	595	51.72	33025.9	11629	3075.34	1602.29	2589.20	28.6226	36.5676	47.77
Linyi	13	2015	1031.16	36656	600	53.82	28627	10828	3268.94	1691.98	2955.47	26.9563	29.8643	45.45
Linyi	13	2016	1044.3	38803	607	55.84	30859.5	11646.3	3357.66	1697.21	3322.6	27.0143	29.5601	39.56
Linyi	13	2017	1056.34	41227	614	57.4	33266.1	12612.8	3093.96	2015.17	3613.13	26.4418	29.0334	39.31
Dezhou	14	2005	537.53	15097	519.052	27.0534	9056.37	3799.85	1183.19	1299.28	368.49	32.1244	42.1675
Dezhou	14	2006	541.9	18071	523	28.64	10257	4279.42	1222	1322.57	422.9	31.7865	40.1424	51.46
Dezhou	14	2007	545.28	21723	527	29.3055	12391.6	4986	1356.73	1370	478.535	31.8719	38.898	52.09
Dezhou	14	2008	548.94	23822.3	530	29.2542	14545.2	5659.35816134798	1471.56	1353.7	610.24	33.5008	40.8119	54.94
Dezhou	14	2009	553.07	26670.8	534	30.1213	15706.1	6138.1731029696	1542.12	1465.64	707.83	34.9195	42.3315	49.79
Dezhou	14	2010	557.42	29858	538	30.1946	17410.5	7028.21	1691.36	1440.57	807.18	32.7164	43.7852	41.6848
Dezhou	14	2011	560.31	34905	541	31.1756	19770.8	8350	1912.33	1491.5	921.26	33.9854	36.9628	41.17
Dezhou	14	2012	563.1	39710	544	31.458	22440	9602	2199.61	1540.76	1110.60	32.6324	32.422	39.57
Dezhou	14	2013	567.11	43542	548	47.7403	24812.4	10876	2595.97	1866.83	1270.21	32.4782	33.5013	37.61
Dezhou	14	2014	570.51	45641	551	49.5251	27180.1	12135	2602.23	1932.83	1489.11	35.7577	40.3166	31.21
Dezhou	14	2015	574.23	48062	554	51.7285	21039.3	11269	2639.01	2023.06	1733.24	29.9505	31.5644	29.87
Dezhou	14	2016	579.23	50856	559	53.77	22759.6	12248.4	2745.37	2061.36	1943.3	30.0738	30.3211	23.67
Dezhou	14	2017	579.58	54222	560	55.57	24640.2	13388.6	3983.31	2244.73	2075.6	29.0446	30.31	20.45
Liaocheng	15	2005	546.07	12727	626.586	29.9778		3447.8	1428.02	1101.51	359.15	33.9	36.6515
Liaocheng	15	2006	550.38	15347	632	29.3906	10474.4	3947.73	1522.77	1148.66	402.84	31.0444	38.1197	43.64
Liaocheng	15	2007	553.66	18576	635	38.4873	12401.3	4500.64	1650.47	1126	450.752	31.8829	39.5226	52.67
Liaocheng	15	2008	557.09	22513.3	639	37.3704	14559	5108.31801384601	1856.61	1147.57	570.43	32.75	38.9658	58.2
Liaocheng	15	2009	560.96	24656.6	644	30.3477	15957.2	5538.97371360239	2183.76	1269.07	668.83	29.6497	38.0621	54.32
Liaocheng	15	2010	579.77	28444	664	31.9789	17889.3	6377.02	2273.83	1327.42	752.49	28.5883	40.0238	53.6355
Liaocheng	15	2011	584.63	32968	671	32.8909	20649.2	7735	2405.45	1382.93	845.72	31.6171	37.8651	49.59
Liaocheng	15	2012	589.33	36573	676	33.589	23685	8872	2643.51	1421.78	1020.03	33.3616	37.1098	51.04
Liaocheng	15	2013	591.13	40084	678	42.0483	26086.7	10083	3041.12	1640.76	1187.29	31.6235	36.5303	50.55
Liaocheng	15	2014	593.57	42482	688	43.9489	28382.2	11232	3187.83	1724.31	1411.79	32.1742	36.2788	49.48
Liaocheng	15	2015	597.06	44743	692	46.1489	21570.5	10512	3172.21	1786.92	1654.09	30.3882	30.9096	45.9
Liaocheng	15	2016	603.68	47624	700	48.5	23276.8	11387.1	3502.35	1886.1	1936.04	30.7427	31.0436	47.78
Liaocheng	15	2017	606.43	49806	703	50.34	25231	12414.5	4017.59	2110.22	2120.7	30.0877	30.9964	46.99
Binzhou	16	2005	362.93	18030	384.256	21.6846	10286	3816.9	1664.78	1338.27	240.59	33.6957	35.1894
Binzhou	16	2006	365.53	22398	405	25.7188	11725.5	4370.48	1688.23	1314.8	273.15	30.7178	30.8869	54.73
Binzhou	16	2007	367.12	27561	406	25.9552	13887.7	4986.44	1848.99	1337	302.511	30.5	31.079	61.57
Binzhou	16	2008	368.86	33671.1	408	28.3229	15960.1	5661.49701160974	1941.12	1321.64	382.29	31.4	31.4091	62.76
Binzhou	16	2009	369.98	36678.9	410	28.4489	17499.8	6244.6192144743	2790.96	1697.39	444.54	29.6	31.2963	61.49
Binzhou	16	2010	375.17	41643	415	32.1117	19686.2	7193.81	3164.97	1760	508.31	28.8	31.1741	58.6314
Binzhou	16	2011	377.05	48326	417	37.0853	22540.3	8744	3342.79	1844.32	586.72	28.9	31.5181	53.39
Binzhou	16	2012	378.87	52591	419	37.8758	25810	10047	4185.34	2169.08	711.17	28.6	29.9257	51.48
Binzhou	16	2013	380.59	56771	421	51.1968	28362.6	11358	3698.47	2136.42	835.77	28.2	28.6655	51.9
Binzhou	16	2014	383.96	59557	419	52.473	30870.3	12691	3859.52	2191.11	970.11	27.7406	28.5031	20.79
Binzhou	16	2015	385.9	61189	421	54.623	28388.2	12727	3872.51	2293.86	1124.44	28.541	30.1483	21.22
Binzhou	16	2016	389.1	63745	424	56.83	30583.3	13735.8	4024.42	2363.66	1287.4	28.3778	30.1707	21.22
Binzhou	16	2017	391.23	66668	427	58.63	32918.5	14907	3968.64	2478.08	1383.32	27.6173	29.728	21.1
Heze	17	2005	810.24	5104	662.015	21.2443	7341.67	3092.4	979.216	1031.3	314.43	38.7786	47.6018
Heze	17	2006	812.17	6652	666	21.2886	8136.6	3480.25	1058.28	1106.54	371.29	36.8967	44.2737	48.42
Heze	17	2007	816.55	8424	670	21.7269	9715.21	4023.17	1110.04	1110	427.107	38.1027	42.8919	59.57
Heze	17	2008	818.77	10299.3	671	22.0222	11580.6	4584.15991638359	1260.31	1256.15	530	38.7362	41.0062	59.57
Heze	17	2009	824.84	11648.9	676	22.3145	12737.3	5047.16401402752	1464.89	1355.17	645.42	38.5924	40.8161	54.57
Heze	17	2010	830.18	14829	680	24.5481	14419	5811.81	1690.36	1435.35	804.7	36.2402	40.5619	46.5547
Heze	17	2011	831.87	18730	682	24.7046	16658.1	7119	1894.77	1529.93	984.92	35.4989	40.0483	42.95
Heze	17	2012	833.81	21461	684	24.8138	19140	8187	2000.1	1568.94	1219.92	35.353	38.5434	13.93
Heze	17	2013	836.79	24542	686	41.6102	21235.9	9309	2485.21	2069.81	1428.86	34.8876	38.7473	43.56
Heze	17	2014	843.79	26446	694	43.055	23344	10436	2675.9	2144.96	1663.12	34.5787	38.2277	42.54
Heze	17	2015	850.03	28350	699	45.125	20370.1	9802	2937.66	2173.57	1912.26	30.1835	34.5615	40.03
Heze	17	2016	862.26	29904	709	47.36	22122.1	10704.8	3415.44	2263.24	2216.64	29.9205	34.1547	34.95
Heze	17	2017	873.6	32558	719	49.05	24116.3	11752.8	4407.55	2445.05	2552.24	29.1166	34.0785	33.59
