# Supplementary material for: Association between economic development level and tuberculosis registered incidence in Shandong, China
Source: BMC Public Health. 2020 Oct 16;20:1557. doi: 10.1186/s12889-020-09627-z (PMC7565316; doi:10.1186/s12889-020-09627-z)
Supplement: Supplementary file 2 — Additional file 2. The original data of threshold regression model. All data in the excel are the median of 12-year data (95% confidence interval). [file 12889_2020_9627_MOESM2_ESM.xls]

## Sheet: Sheet1
	incidence %	Per capita GDP	Population density	Rural annual net income	Per capita savings	Urban engel coefficient	Per capita medical expenditure	Urban per capita disposable income
Jinan	28.33 (26.25-29.15)	47890.78 (46035.18-74201.74)	832 (824.7-863.3)	7804.84 (7322.17-11994.35)	2187.68 (1875.32-3527.04)	30.95 (27.66-31.33)	436.26 (326.4-656.03)	30730.99 (25038.33-36235.96)
Qingdao	31.55 (29.56-32.07)	54758.77 (52477.11-88333.07)	761 (755.76-794.9)	9529.54 (8870.02-14601.81)	2912.33 (2445.31-4418.18)	36.5 (33.45-37)	359.28 (261.05-607.96)	30356.25 (24818.94-36246.46)
Zibo	33.97 (32.63-35.64)	52600.74 (49487.9-77810.59)	757 (754.2-774.47)	9195.02 (8136.48-13434.59)	1311.19 (1130.71-2051.71)	12.68 (6.2-21.92)	396.52 (283.43-595.58)	26572.2 (21618.63-30972.66)
Zaozhuang	37 (35.56-39.98)	31267.06 (28955.86-45325.18)	803 (802.4-834.94)	7102.69 (6569.09-11083.96)	511.39 (444.14-891.9)	32.86 (31.98-34.78)	382.03 (250.76-487.17)	21576.69 (17349.77-24419.65)
Dongying	26.67 (25.31-36.6)	102370.24 (96480-144514.1)	255 (252.23-257.77)	8427.4 (7523.71-12757.85)	703.06 (638.37-1195.9)	28.48 (26.15-29.66)	538.15 (374.67-732.93)	18784.82 (15685.54-25075.12)
Yantai	35.98 (30.65-36.88)	50669.58 (48373.5-78907.89)	512 (508.4-511.6)	9916.25 (8746.66-14349.17)	2110.29 (1789.95-3285.28)	33.77 (32.21-34.39)	493.66 (295.04-581.74)	19976.84 (16379.57-25080.47)
Weifang	28.95 (27.45-31.16)	29130.79 (27489.58-46882.28)	559 (554.82-569.84)	8871.58 (8017.49-13658.34)	1843.79 (1598.36-3241.76)	29.72 (26.74-30.18)	318.9 (206.21-463.16)	24162.58 (19421.12-28384.8)
Jining	35.86 (31.15-40.73)	27098.94 (25475.06-41806.56)	717 (712.11-733.89)	7450.43 (6739.56-11569.37)	1275.1 (1113.66-2285.41)	34.3 (32.51-35.76)	386.63 (247.95-528.81)	23929.77 (19314.26-26804.86)
Taian	45.76 (40.12-51.44)	29777.28 (27373.44-47127.75)	706 (702.89-717.11)	7591.96 (6908.86-12148.72)	824.31 (768.49-1589.81)	31.57 (28.94-32.46)	383.83 (248.1-503.26)	24173.07 (19298.66-27024.03)
Weihai	33.96 (31.59-35.95)	65920.06 (65596.57-96680.89)	490 (488.71-491.96)	10516.99 (9486.22-15166.53)	949.17 (804.1-1415.79)	29.56 (29.08-30.85)	428.26 (294.16-604.15)	26960.12 (22295.42-32565.86)
Rizhao	40.9 (37.45-45.41)	29895.73 (27818.51-49884.3)	516 (513.42-531.25)	7504.36 (6750.35-11404.81)	455.84 (409.2-908.83)	31.37 (30.47-32.23)	393.58 (252.09-561.16)	21457.46 (17459.69-24659.49)
Laiwu	24.82 (19.13-26.77)	36777.17 (32510.04-48348.07)	569 (569.05-594.28)	8311.42 (7505.48-12662.55)	299.44 (248.01-448.43)	32.48 (28.95-33.05)	334.18 (258.49-507.31)	25048.94 (20222.69-28464.71)
Linyi	41.11 (36-42.92)	20178.58 (26545.92-38575.81)	575 (527.55-550.45)	6760.78 (6390.72-10381.53)	1390.16 (431.04-1859.96)	28.74 (31.77-33.02)	363.14 (228.76-485.24)	25927.78 (20333.4-28304.37)
Dezhou	40.37 (33.28-45.64)	25246.59 (24419.1-40702.62)	534 (530.22-547.78)	7028.21 (6265.88-10506.37)	807.18 (738.83-1552.17)	32.56 (31.3-33.49)	357.48 (234.66-479.34)	20405.04 (16516.05-22309.39)
Liaocheng	50.07 (48.14-52.5)	23584.99 (21981.02-37526.64)	644 (642.11-677.22)	6377.02 (5734.87-9715.94)	752.49 (711.9-1553.23)	31.33 (30.43-31.89)	353.15 (238.2-490.35)	21109.87 (16911.25-23115.83)
Binzhou	52.65 (35.24-54.81)	35174.97 (32064.9-51509.07)	410 (408.67-419.33)	7193.81 (6532.3-11545.13)	508.31 (476.55-1025.33)	28.7 (28.43-29.74)	424.96 (287.15-605.97)	24175.17 (19238.08-27134.03)
Heze	43.26 (36.56-50.15)	10974.08 (10639.31-22522.74)	676 (673.99-700.01)	5811.81 (5213.32-9095.79)	804.7 (751.23-1797.56)	35.43 (33.01-36.67)	368.31 (238.72-529.8)	17899.05 (13966.49-19962.72)
All data are median (95% CIs)
